# Supplementary material for: Impact of genetically predicted atrial fibrillation on cancer risks: A large cardio-oncology Mendelian randomization study using UK biobank
Source: Front Cardiovasc Med. 2023 Jan 5;9:974402. doi: 10.3389/fcvm.2022.974402 (PMC9849949; doi:10.3389/fcvm.2022.974402)
Supplement: Supplementary file 1 [file Table_1.XLSX]

## Sheet: Atrial fibrillation
Supplementary Table S1. Detailed information of initial 111atrial fibrillation-related SNPs and 11 SNPs of heart failure.
rsID	Phenotype	Novelty of locus	Population	Position (hg19)	Risk/reference allele	RAF	OR [95% CI]	P-value	P-value heterogeneity	Annotation	No. additional independent risk variants	No. prioritized genes	Prioritized genes	eaf
rs284277	Atrial fibrillation	known	European	chr1:10790797	C/A	0.383	1.04 [1.03-1.06]	1.245e-09	0.7272	intronic/CASZ1	0	1	CASZ1	0.995398
rs7529220	Atrial fibrillation	known	European	chr1:22282619	C/T	0.847	1.06 [1.04-1.08]	1.983e-10	0.517	intergenic/.	0	1	HSPG2	0.1955
rs2885697	Atrial fibrillation	known	European	chr1:41544279	G/T	0.352	1.04 [1.03-1.06]	2.884e-10	0.9084	intronic/SCMH1	0	1	SCMH1	0.09752
rs11590635	Atrial fibrillation	known	European	chr1:49309764	A/G	0.024	1.16 [1.10-1.21]	4.123e-09	0.04013	intronic/AGBL4	0	1	AGBL4	0.3068
rs146518726	Atrial fibrillation	known	European	chr1:51535039	A/G	0.033	1.17 [1.13-1.22]	8.27e-15	0.09511	intergenic/.	0	1	MIR6500	0.2315
rs1545300	Atrial fibrillation	known	European	chr1:112464004	C/T	0.691	1.06 [1.04-1.07]	1.481e-14	0.166	intronic/KCND3	0	1	KCND3	0.3447
rs4073778	Atrial fibrillation	known	European	chr1:116297758	A/C	0.564	1.05 [1.04-1.06]	4.956e-13	0.02131	intronic/CASQ2	0	1	CASQ2	0.5887
rs79187193	Atrial fibrillation	known	European	chr1:147255831	G/A	0.943	1.12 [1.09-1.16]	3.15e-14	0.9398	intergenic/.	1	1	GJA5	0.0877
rs11264280	Atrial fibrillation	known	European	chr1:154862952	T/C	0.333	1.14 [1.13-1.16]	3.067e-79	0.2128	intergenic/.	2	1	KCNN3	0.1379
rs72700114	Atrial fibrillation	known	European	chr1:170193825	C/G	0.076	1.22 [1.19-1.26]	3.288e-54	7.384e-05	intergenic/.	2	1	LINC01142	0.16
rs10753933	Atrial fibrillation	known	European	chr1:203026214	T/G	0.448	1.06 [1.05-1.08]	9.844e-20	0.157	intronic/PPFIA4	0	1	PPFIA4	0.3098
rs4951258	Atrial fibrillation	known	European	chr1:205691316	A/G	0.416	1.04 [1.02-1.05]	2.104e-08	0.6538	intronic/NUCKS1	0	2	NUCKS1,SLC41A1	0.616
rs7578393	Atrial fibrillation	known	European	chr2:26165528	T/C	0.796	1.06 [1.05-1.08]	2.42e-12	0.7295	intronic/KIF3C	0	1	KIF3C	0.1125
rs11125871	Atrial fibrillation	known	European	chr2:61470126	C/T	0.605	1.04 [1.03-1.05]	6.416e-09	0.6207	intronic/USP34	0	1	USP34	0.7706
rs2540949	Atrial fibrillation	known	European	chr2:65284231	A/T	0.615	1.07 [1.05-1.08]	2.949e-22	0.2311	intronic/CEP68	0	1	CEP68	0.2099
rs6747542	Atrial fibrillation	known	European	chr2:70106832	T/C	0.536	1.06 [1.04-1.07]	1.096e-16	0.04156	downstream/GMCL1	0	2	GMCL1,ANXA4	0.526
rs72926475	Atrial fibrillation	known	European	chr2:86594487	G/A	0.877	1.07 [1.05-1.09]	2.372e-11	0.0005931	intergenic/.	0	1	REEP1	0.8131
rs28387148	Atrial fibrillation	known	European	chr2:127433465	T/C	0.105	1.08 [1.05-1.10]	6.251e-11	0.2313	intronic/GYPC	0	1	GYPC	0.8269
rs67969609	Atrial fibrillation	known	European	chr2:145760353	G/C	0.071	1.07 [1.05-1.10]	1.712e-08	0.2223	ncRNA_intronic/TEX41	0	1	TEX41	0.5397
rs56181519	Atrial fibrillation	known	European	chr2:175555714	C/T	0.732	1.07 [1.05-1.08]	6.463e-18	0.6524	intergenic/.	0	1	WIPF1	0.1092
rs2288327	Atrial fibrillation	known	European	chr2:179411665	G/A	0.156	1.10 [1.08-1.12]	7.257e-25	0.02491	intronic/TTN	0	4	TTN,MIR548N,FKBP7,TTN-AS1	0.1667
rs3820888	Atrial fibrillation	known	European	chr2:201180023	C/T	0.392	1.07 [1.06-1.09]	5.748e-24	0.269	intronic/SPATS2L	0	1	SPATS2L	0.396
rs35544454	Atrial fibrillation	known	European	chr2:213266003	A/T	0.808	1.06 [1.04-1.08]	1.1e-11	0.2081	intronic/ERBB4	0	1	ERBB4	0.2895
rs7650482	Atrial fibrillation	known	European	chr3:12841804	G/A	0.640	1.07 [1.06-1.09]	1.793e-24	0.3346	intronic/CAND2	0	1	CAND2	0.97686
rs73041705	Atrial fibrillation	known	European	chr3:24463235	T/C	0.702	1.05 [1.03-1.06]	1.546e-09	0.1572	intronic/THRB	0	1	THRB	0.03814
rs6790396	Atrial fibrillation	known	European	chr3:38771925	G/C	0.596	1.06 [1.05-1.08]	2.401e-20	0.9323	intronic/SCN10A	2	2	SCN10A,SCN5A	0.92388
rs34080181	Atrial fibrillation	known	European	chr3:66454191	G/A	0.621	1.05 [1.03-1.06]	1.278e-10	0.4665	intronic/LRIG1	0	2	LRIG1,SLC25A26	0.385
rs17005647	Atrial fibrillation	known	European	chr3:69406181	T/C	0.364	1.04 [1.03-1.06]	2.698e-09	0.3107	intronic/FRMD4B	0	1	FRMD4B	0.02995
rs6771054	Atrial fibrillation	known	European	chr3:89489529	T/C	0.596	1.05 [1.03-1.06]	2.424e-11	0.0008194	intronic/EPHA3	0	1	EPHA3	0.5259
rs10804493	Atrial fibrillation	known	European	chr3:111554426	A/G	0.651	1.06 [1.04-1.07]	1.629e-15	0.3613	intronic/PHLDB2	0	2	PHLDB2,PLCXD2	0.2653
rs1278493	Atrial fibrillation	known	European	chr3:135814009	G/A	0.436	1.04 [1.03-1.05]	8.769e-09	0.5827	intronic/PPP2R3A	0	1	PPP2R3A	0.9188
rs7612445	Atrial fibrillation	novel	European	chr3:179172979	T/G	0.188	1.05 [1.03-1.07]	4.808e-09	0.7028	upstream/GNB4	0	1	GNB4	0.7622
rs60902112	Atrial fibrillation	novel	European	chr3:194800853	T/C	0.226	1.05 [1.03-1.06]	1.719e-08	0.6992	intronic/XXYLT1	0	1	XXYLT1	0.1845
rs1458038	Atrial fibrillation	novel	European	chr4:81164723	T/C	0.309	1.04 [1.03-1.06]	1.735e-09	0.8185	intergenic/.	0	1	FGF5	0.4724
rs10006327	Atrial fibrillation	novel	European	chr4:103890980	C/T	0.490	1.04 [1.02-1.05]	4.423e-08	0.8037	intronic/SLC9B1	0	1	SLC9B1	0.03132
rs67249485	Atrial fibrillation	novel	European	chr4:111699685	T/A	0.199	1.44 [1.42-1.46]	7.32e-443	8.237e-10	intergenic/.	9	1	PITX2	0.7693
rs6829664	Atrial fibrillation	novel	European	chr4:114448656	G/A	0.262	1.06 [1.04-1.07]	1.922e-13	0.1538	intronic/CAMK2D	0	1	CAMK2D	0.6114
rs10213171	Atrial fibrillation	novel	European	chr4:148937537	G/C	0.061	1.10 [1.07-1.12]	1.323e-11	0.5141	intronic/ARHGAP10	0	1	ARHGAP10	0.6185
rs12648245	Atrial fibrillation	novel	European	chr4:174641184	T/C	0.924	1.10 [1.07-1.12]	3.454e-13	0.6135	intergenic/.	1	2	HAND2,HAND2-AS1	0.8235
rs6596717	Atrial fibrillation	novel	European	chr5:106427609	C/A	0.395	1.04 [1.03-1.06]	3e-09	0.6281	intergenic/.	0	1	LOC102467213	0.1006
rs337705	Atrial fibrillation	novel	European	chr5:113737062	G/T	0.375	1.06 [1.04-1.07]	1.634e-16	0.8399	intronic/KCNN2	0	1	KCNN2	0.5255
rs2012809	Atrial fibrillation	novel	European	chr5:128190363	G/A	0.790	1.06 [1.04-1.08]	4.923e-10	0.4516	intergenic/.	0	1	SLC27A6	0.09593
rs2040862	Atrial fibrillation	novel	European	chr5:137419989	T/C	0.178	1.11 [1.10-1.13]	1.077e-35	0.1216	intronic/WNT8A	0	4	WNT8A,NPY6R,MYOT,FAM13B	0.179
rs6580277	Atrial fibrillation	novel	European	chr5:142818123	G/A	0.237	1.07 [1.05-1.09]	1.643e-17	0.326	upstream/NR3C1	0	1	NR3C1	0.4678
rs12188351	Atrial fibrillation	novel	European	chr5:168386089	A/G	0.056	1.09 [1.06-1.12]	2.516e-09	0.8315	intronic/SLIT3	0	1	SLIT3	0.3465
rs6891790	Atrial fibrillation	novel	European	chr5:172670745	G/T	0.717	1.08 [1.06-1.09]	4.531e-22	0.1147	intergenic/.	1	1	NKX2-5	0.05058
rs73366713	Atrial fibrillation	novel	European	chr6:16415751	G/A	0.860	1.11 [1.09-1.13]	1.531e-25	0.2106	intronic/ATXN1	0	1	ATXN1	0.7406
rs34969716	Atrial fibrillation	novel	European	chr6:18210109	A/G	0.305	1.07 [1.06-1.09]	1.595e-19	0.1766	intronic/KDM1B	0	2	KDM1B,DEK	0.15
rs3176326	Atrial fibrillation	novel	European	chr6:36647289	G/A	0.802	1.06 [1.05-1.08]	1.424e-13	0.4024	intronic/CDKN1A	0	3	CDKN1A,PANDAR,PI16	0.4717
rs2031522	Atrial fibrillation	novel	European	chr6:87821501	A/G	0.624	1.04 [1.03-1.06]	1.465e-10	0.9105	intergenic/.	0	1	CGA	0.3695
rs3951016	Atrial fibrillation	novel	European	chr6:118559658	A/T	0.459	1.07 [1.05-1.08]	2.149e-22	0.2102	intronic/SLC35F1	0	2	SLC35F1,PLN	0.90976
rs13195459	Atrial fibrillation	novel	European	chr6:122403559	G/A	0.638	1.06 [1.05-1.08]	4.152e-19	0.06368	intergenic/.	1	1	HSF2	0.3572
rs117984853	Atrial fibrillation	novel	European	chr6:149399100	T/G	0.101	1.13 [1.10-1.16]	1.342e-24	0.222	downstream/UST	0	1	UST	0.7544
rs55734480	Atrial fibrillation	novel	European	chr7:14372009	A/G	0.249	1.06 [1.04-1.07]	2.201e-12	0.1138	intronic/DGKB	0	1	DGKB	0.3919
rs6462079	Atrial fibrillation	novel	European	chr7:28415827	A/G	0.721	1.05 [1.03-1.06]	8.793e-10	0.3407	intronic/CREB5	0	1	CREB5	0.6523
rs35005436	Atrial fibrillation	novel	European	chr7:74134911	C/T	0.155	1.06 [1.04-1.08]	3.342e-10	0.9293	intronic/GTF2I	0	3	GTF2I,LOC101926943,GTF2IRD2	0.2531
rs56201652	Atrial fibrillation	novel	European	chr7:92278116	G/A	0.733	1.05 [1.04-1.07]	1.743e-12	0.2072	intronic/CDK6	0	1	CDK6	0.3221
rs11773845	Atrial fibrillation	novel	European	chr7:116191301	A/C	0.586	1.11 [1.10-1.13]	2.39e-55	0.06446	intronic/CAV1	0	2	CAV1,CAV2	0.4838
rs55985730	Atrial fibrillation	novel	European	chr7:128417044	G/T	0.060	1.09 [1.06-1.12]	5.236e-09	0.9485	upstream/OPN1SW	0	2	OPN1SW,CALU	0.05762
rs7789146	Atrial fibrillation	novel	European	chr7:150661409	G/A	0.821	1.06 [1.04-1.08]	2.116e-11	0.8372	intronic/KCNH2	0	1	KCNH2	0.04295
rs35620480	Atrial fibrillation	novel	European	chr8:11499908	C/A	0.157	1.06 [1.04-1.07]	5.152e-09	0.4127	intergenic/.	0	1	GATA4	0.97369
rs7508	Atrial fibrillation	novel	European	chr8:17913970	A/G	0.711	1.07 [1.06-1.09]	1.691e-21	0.3918	UTR3/ASAH1	0	1	ASAH1	0.6316
rs7834729	Atrial fibrillation	novel	European	chr8:21821778	G/T	0.885	1.07 [1.05-1.09]	3.553e-10	0.2433	intronic/XPO7	0	1	XPO7	0.91376
rs62521286	Atrial fibrillation	novel	European	chr8:124551975	G/A	0.066	1.13 [1.10-1.16]	4.498e-19	0.5818	intronic/FBXO32	1	1	FBXO32	0.3305
rs6994744	Atrial fibrillation	novel	European	chr8:141740868	C/A	0.495	1.04 [1.03-1.05]	1.095e-09	0.1861	intronic/PTK2	0	1	PTK2	0.1633
rs10821415	Atrial fibrillation	novel	European	chr9:97713459	A/C	0.413	1.09 [1.07-1.10]	2.924e-34	0.2604	intronic/C9orf3	0	1	C9orf3	0.6734
rs2274115	Atrial fibrillation	novel	European	chr9:139094773	G/A	0.700	1.05 [1.03-1.07]	1.691e-10	0.7551	intronic/LHX3	0	1	LHX3	0.8413
rs12245149	Atrial fibrillation	novel	European	chr10:65321147	C/A	0.526	1.05 [1.03-1.06]	1.664e-12	0.351	intronic/REEP3	0	2	REEP3,NRBF2	0.08451
rs7096385	Atrial fibrillation	novel	European	chr10:69664881	T/C	0.092	1.07 [1.05-1.10]	4.871e-08	0.2429	intronic/SIRT1	0	2	SIRT1,MYPN	0.5372
rs60212594	Atrial fibrillation	novel	European	chr10:75414344	G/C	0.856	1.12 [1.10-1.15]	9.199e-35	0.1377	intronic/SYNPO2L	0	4	SYNPO2L,NUDT13,MYOZ1,AGAP5	0.8411
rs10458660	Atrial fibrillation	novel	European	chr10:77936576	G/A	0.173	1.06 [1.04-1.07]	6.783e-10	0.5728	intronic/C10orf11	0	1	C10orf11	0.1137
rs11598047	Atrial fibrillation	novel	European	chr10:105342672	G/A	0.162	1.17 [1.15-1.19]	8.952e-66	0.1803	intronic/NEURL1	2	1	NEURL1	0.4128
rs10749053	Atrial fibrillation	novel	European	chr10:112576695	T/C	0.158	1.06 [1.04-1.08]	1.049e-08	0.9762	intronic/RBM20	0	1	RBM20	0.8786
rs10741807	Atrial fibrillation	novel	European	chr11:20011445	T/C	0.245	1.08 [1.06-1.09]	1.591e-20	0.6009	intronic/NAV2	0	1	NAV2	0.7473
rs4935786	Atrial fibrillation	novel	European	chr11:121661507	T/A	0.267	1.05 [1.03-1.06]	4.854e-09	0.2487	intergenic/.	0	1	SORL1	0.7538
rs76097649	Atrial fibrillation	novel	European	chr11:128764570	A/G	0.093	1.12 [1.10-1.15]	1.26e-20	0.04161	intronic/KCNJ5	0	1	KCNJ5	0.454
rs4963776	Atrial fibrillation	novel	European	chr12:24779491	G/T	0.818	1.10 [1.08-1.11]	1.839e-25	0.2043	intergenic/.	1	1	LINC00477	0.5738
rs17380837	Atrial fibrillation	novel	European	chr12:26345526	C/T	0.693	1.05 [1.04-1.07]	4.799e-12	0.1682	upstream/SSPN	0	1	SSPN	0.4815
rs12809354	Atrial fibrillation	novel	European	chr12:32978437	C/T	0.144	1.07 [1.05-1.09]	2.886e-14	0.006287	intronic/PKP2	0	1	PKP2	0.2541
rs2860482	Atrial fibrillation	novel	European	chr12:57105938	A/C	0.274	1.06 [1.04-1.07]	1.212e-12	0.6966	downstream/NACA	1	1	NACA	0.2886
rs71454237	Atrial fibrillation	novel	European	chr12:70013415	G/A	0.791	1.06 [1.05-1.08]	1.784e-13	0.9744	intergenic/.	1	1	LRRC10	0.6856
rs12426679	Atrial fibrillation	novel	European	chr12:76237987	C/T	0.472	1.04 [1.03-1.05]	4.945e-09	0.02546	intergenic/.	0	1	PHLDA1	0.2941
rs883079	Atrial fibrillation	novel	European	chr12:114793240	T/C	0.707	1.10 [1.09-1.12]	2.837e-40	0.04864	UTR3/TBX5	0	1	TBX5	0.8605
rs10773657	Atrial fibrillation	novel	European	chr12:123327900	C/A	0.138	1.06 [1.04-1.08]	2.537e-08	0.3557	intronic/HIP1R	0	1	HIP1R	0.5608
rs6560886	Atrial fibrillation	novel	European	chr12:133150210	C/T	0.788	1.05 [1.03-1.07]	1.491e-08	0.5947	intronic/FBRSL1	0	1	FBRSL1	0.2421
rs9506925	Atrial fibrillation	novel	European	chr13:23368943	T/C	0.267	1.05 [1.03-1.06]	2.716e-09	0.3439	intergenic/.	0	3	LINC00540,LINC00621,SGCG	0.251
rs35569628	Atrial fibrillation	novel	European	chr13:113872712	T/C	0.777	1.05 [1.03-1.06]	1.378e-08	0.02716	intronic/CUL4A	0	1	CUL4A	0.7676
rs422068	Atrial fibrillation	novel	European	chr14:23864804	C/T	0.349	1.04 [1.03-1.06]	3.873e-10	0.001817	intronic/MYH6	0	2	MYH6,MYH7	0.5248
rs11156751	Atrial fibrillation	novel	European	chr14:32990437	C/T	0.285	1.07 [1.06-1.09]	6.941e-21	0.3679	intronic/AKAP6	1	1	AKAP6	0.5226
rs73241997	Atrial fibrillation	novel	European	chr14:35173775	T/C	0.142	1.08 [1.06-1.10]	2.942e-15	0.4541	intergenic/.	0	1	CFL2	0.7613
rs2738413	Atrial fibrillation	novel	European	chr14:64679960	A/G	0.495	1.08 [1.07-1.10]	2.546e-31	0.32	intronic/SYNE2	0	4	SYNE2,MIR548AZ,ESR2,MTHFD1	0.999819
rs74884082	Atrial fibrillation	novel	European	chr14:73249419	C/T	0.750	1.05 [1.03-1.07]	3.479e-10	0.278	intronic/DPF3	0	1	DPF3	0.7946
rs10873298	Atrial fibrillation	novel	European	chr14:77426525	C/T	0.366	1.04 [1.03-1.06]	7.072e-09	0.07965	intergenic/.	0	1	IRF2BPL	0.7482
rs147301839	Atrial fibrillation	novel	European	chr15:57924714	C/A	0.007	1.39 [1.26-1.55]	1.931e-10	0.8498	nonsynonymous/GCOM1	0	1	GCOM1/MYZAP	0.5225
rs7170477	Atrial fibrillation	novel	European	chr15:64103777	A/G	0.304	1.04 [1.03-1.05]	4.977e-08	0.4655	intronic/HERC1	0	1	HERC1	0.6702
rs74022964	Atrial fibrillation	novel	European	chr15:73677264	T/C	0.157	1.12 [1.10-1.14]	3.51e-36	0.3813	intergenic/.	0	1	HCN4	0.4746
rs12908004	Atrial fibrillation	novel	European	chr15:80676925	G/A	0.164	1.08 [1.06-1.10]	4.115e-16	0.0801	intergenic/.	1	1	ARNT2	0.3226
rs4965430	Atrial fibrillation	novel	European	chr15:99268850	C/G	0.386	1.05 [1.03-1.06]	1.258e-10	0.2496	intronic/IGF1R	0	1	IGF1R	0.5184
rs140185678	Atrial fibrillation	novel	European	chr16:2003016	A/G	0.035	1.18 [1.13-1.23]	2.434e-14	0.2115	nonsynonymous/RPL3L	2	1	RPL3L	0.7134
rs2359171	Atrial fibrillation	novel	European	chr16:73053022	A/T	0.176	1.19 [1.17-1.21]	4.65e-91	0.000857	intronic/ZFHX3	1	1	ZFHX3	0.4568
rs7225165	Atrial fibrillation	novel	European	chr17:1309850	G/A	0.887	1.07 [1.04-1.09]	3.203e-09	0.7455	intergenic/.	0	3	YWHAE,CRK,MYO1C	0.3042
rs9899183	Atrial fibrillation	novel	European	chr17:7452977	T/C	0.714	1.05 [1.03-1.06]	2.017e-09	0.4862	intronic/TNFSF12	0	4	TNFSF12,TNFSF12-TNFSF13,SOX15,FXR2	0.95599
rs72811294	Atrial fibrillation	novel	European	chr17:12618680	G/C	0.887	1.07 [1.05-1.10]	9.67e-12	0.1729	intronic/MYOCD	0	1	MYOCD	0.94311
rs11658278	Atrial fibrillation	novel	European	chr17:38031164	T/C	0.479	1.05 [1.03-1.06]	3.465e-11	0.8102	intronic/ZPBP2	0	3	ZPBP2,GSDMB,ORMDL3	0.6376
rs1563304	Atrial fibrillation	novel	European	chr17:44874453	T/C	0.178	1.07 [1.05-1.09]	2.557e-12	0.426	intronic/WNT3	0	1	WNT3	0.1696
rs12604076	Atrial fibrillation	novel	European	chr17:76773638	T/C	0.478	1.04 [1.02-1.05]	3.627e-08	0.5654	intronic/CYTH1	0	2	CYTH1,USP36	0.431
rs9953366	Atrial fibrillation	novel	European	chr18:46474192	C/T	0.663	1.05 [1.04-1.07]	1.823e-11	0.8716	intronic/SMAD7	0	1	SMAD7	0.97588
rs8088085	Atrial fibrillation	novel	European	chr18:48708548	A/C	0.535	1.04 [1.02-1.05]	4.794e-08	0.5619	intronic/MEX3C	1	1	MEX3C	0.213
rs2834618	Atrial fibrillation	novel	European	chr21:36119111	T/G	0.894	1.10 [1.08-1.12]	3.412e-17	0.1981	ncRNA_intronic/LINC01426	0	1	LINC01426	0.4077
rs464901	Atrial fibrillation	novel	European	chr22:18597502	T/C	0.665	1.05 [1.04-1.07]	1.531e-12	0.08242	intronic/TUBA8	0	1	TUBA8	0.2777
rs133902	Atrial fibrillation	novel	European	chr22:26164079	T/C	0.427	1.04 [1.03-1.06]	9.137e-10	0.6826	intronic/MYO18B	0	1	MYO18B	0.2672

## Sheet: Heart failure
Supplementary Table S1. Detailed information of initial 111atrial fibrillation-related SNPs and 11 SNPs of heart failure.
rsID	Phenotype	Population	Risk/reference allele	Sentinel variant estimates				Proxy variant estimates
				Beta	SE	P value		Beta	SE	P value
rs660240	Heart failure	European	C / T	0.1020	0.0115	8.66E-19		NA	NA	NA
rs17042102	Heart failure	European	A / G	0.4602	0.0108	<1E-300		NA	NA	NA
rs11745324	Heart failure	European	G / A	0.0604	0.0090	2.22E-11		0.0577	0.0093	5.60E-10
rs4135240	Heart failure	European	T / C	NA	NA	NA		NA	NA	NA
rs55730499	Heart failure	European	T / C	0.3166	0.0242	5.39E-39		0.3186	0.0244	5.73E-39
rs140570886	Heart failure	European	C / T	0.3581	0.0378	2.80E-21		0.3503	0.0598	4.66E-09
rs1556516	Heart failure	European	C / G	0.2087	0.0159	2.87E-39		NA	NA	NA
rs600038	Heart failure	European	C / T	0.0737	0.0113	7.15E-11		0.0729	0.0113	1.21E-10
rs4746140	Heart failure	European	G / C	0.1154	0.0107	5.88E-27		0.1154	0.0107	5.79E-27
rs17617337	Heart failure	European	C / T	NA	NA	NA		NA	NA	NA
rs4766578	Heart failure	European	T / A	0.0665	0.0105	2.83E-10		NA	NA	NA
rs56094641	Heart failure	European	G / A	0.1300	0.0120	5.90E-25		0.1300	0.0120	4.70E-25
SE: standard error
