# Supplementary material for: Impact of genetically predicted atrial fibrillation on cancer risks: A large cardio-oncology Mendelian randomization study using UK biobank
Source: Front Cardiovasc Med. 2023 Jan 5;9:974402. doi: 10.3389/fcvm.2022.974402 (PMC9849949; doi:10.3389/fcvm.2022.974402)
Supplement: Supplementary file 2 [file Table_2.XLSX]

## Sheet: Sheet1
Supplementary Table S2. MR-PRESSO analyses.
Trait	SNP	beta	standard deviation	p
Overall cancer	107	0.00241858	0.00144233	0.09
Breast cancer	99	0.00153206	0.0150974	0.92
ER+ breast cancer	99	0.0009	0.017	0.96
ER− breast cancer	99	-0.139625	0.198192	0.49
Lung cancer	104	-0.0164675	0.0293952	0.576564
Lung adenocarcinoma	104	0.0022094	0.0421602	0.958309
Squamous cell lung cancer	104	0.00199288	0.0456673	0.965277
Prostate cancer	108	-0.04	0.016	0.014*
Glioma	50	-0.139625	0.198192	0.494572
Kidney cancer	44	0.000116381	0.000250141	0.644092
Pancreatic cancer	52	0.229129	0.205783	0.28304
Rectum cancer	108	0.000200403	0.000235416	0.397947
Lymphoma	108	5.5915e-05	0.000245699	0.820399
Melanoma	108	0.000340548	0.000326397	0.299072
Colon cancer	106	-8.93639e-05	0.000300191	0.766501
Malignant neoplasm of bone and articular cartilage	106	-0.24559	0.163949	0.137033
Mesothelioma	61	0.181685	0.189871	0.340741
Thyroid cancer	106	-0.0596586	0.0633259	0.348231
Bladder cancer	107	-0.000170707	0.000216725	0.432756
MR: Mendelian randomization, MR-PRESSO: MR Pleiotropy Residual Sum and Outlier, SNP: single nucleotide polymorphism.
