# Supplementary material for: Impact of genetically predicted atrial fibrillation on cancer risks: A large cardio-oncology Mendelian randomization study using UK biobank
Source: Front Cardiovasc Med. 2023 Jan 5;9:974402. doi: 10.3389/fcvm.2022.974402 (PMC9849949; doi:10.3389/fcvm.2022.974402)
Supplement: Supplementary file 3 [file Table_3.XLSX]

## Sheet: Sheet1
Supplementary Table S3. Multivariable MR analyses.
Phenotype	GWAS Trait ID	nSNPs	beta	se	OR (95% CI)	adjusted p-value
Overall cancer	ieu-b-4966	49	0.00200613	0.00198293	1.0002 (0.9981-1.0059)	0.311683
Breast cancer	ieu-a-1126	46	-0.00989215	0.0218359	0.99 (0.95-1.03)	0.650533
ER+ breast cancer	ieu-a-1127	46	-0.0110672	0.0237728	0.99 (0.94-1.036)	0.641544
ER− breast cancer	ieu-a-1135	46	-0.00610523	0.0333234	0.99 (0.93-1.061)	0.854632
Lung cancer	ieu-a-966	49	-0.0378822	0.0363003	0.96 (0.90-1.035)	0.296681
Lung adenocarcinoma	ieu-a-965	49	-0.031247	0.0518061	0.97 (0.87-1.07)	0.546407
Squamous cell lung cancer	ieu-a-967	49	-0.0288067	0.0582562	0.97 (0.86-1.09)	0.620964
Prostate cancer	ebi-a-GCST006085	49	-0.0639386	0.0227166	0.94 (0.90-0.98)	0.0048835
Glioma	ieu-a-1013	25	0.203872	0.112337	1.23 (0.98-1.53)	0.06955
Kidney cancer	ukb-b-1316	22	-9.05233e-05	0.000293062	0.9999 (0.9993-1.00050)	0.757406
Pancreatic cancer	ieu-a-822	27	-0.0833193	0.102347	0.91 (0.75-1.12)	0.415595
Rectum cancer	ukb-b-1251	31	-2.68349e-05	0.000292756	0.9999 (0.9994-1.00058)	0.926966
Lymphoma	ukb-d-C_LYMPHOMA	49	-8.75646e-06	0.000298964	1.00 (0.9994-1.00060)	0.976634
Melanoma	ukb-d-C3_MELANOMA_SKIN	49	0.000490122	0.000352131	1.0005 (0.9998-1.0012)	0.16396
Colon cancer	ukb-d-C3_COLON	49	-0.000339374	0.000343956	0.9997 (0.9990-1.0003)	0.323801
Mesothelioma	finn-b-C3_MESOTHELIOMA_EXALLC	48	0.248248	0.211832	1.28 (0.85-1.94)	0.241234
Thyroid cancer	finn-b-C3_THYROID_GLAND_EXALLC	48	-0.143182	0.0816852	0.87 (0.74-1.017)	0.0796267
Bladder cancer	ieu-b-4874	49	-0.00028356	0.000253033	0.9997 (0.9992-1.0002)	0.262439
Malignant neoplasm of bone and articular cartilage	finn-b-C3_BONE_CARTILAGE_EXALLC	48	-0.293979	0.213211	0.75 (0.49-1.13)	0.16795
MR: Mendelian randomization, se: standard error, SNP: single nucleotide polymorphism.
