# Supplementary material for: Impact of genetically predicted atrial fibrillation on cancer risks: A large cardio-oncology Mendelian randomization study using UK biobank
Source: Front Cardiovasc Med. 2023 Jan 5;9:974402. doi: 10.3389/fcvm.2022.974402 (PMC9849949; doi:10.3389/fcvm.2022.974402)
Supplement: Supplementary file 4 [file Table_4.XLSX]

## Sheet: Sheet1
Supplementary Table S4. Sensitivity analysis results for MR analyses of atrial fibrillation to cancer risks.
Exposure	MR-Egger Test				Cochrane Q Test of IVW Test				Cochrane Q Test of MR-Egger Test
	Intercept	Se	p-value		Q	Q_df	Q_p-value		Q	Q_df	Q_p-value
Breast cancer	-0.0021	0.0025	0.39		275.9	98	<0.05		273.8	97	<0.05
ER+ breast cancer	-0.0018	0.0027	0.51		229.1	98	<0.05		228.1	97	<0.05
ER− breast cancer	-0.0055	0.0038	0.15		103.4	98	0.33		101.3	97	0.36
Lung cancer	-0.0018	0.0045	0.7		126	103	0.06		125.8	102	0.05
Lung adenocarcinoma	-0.0036	0.0064	0.57		229.1	98	<0.05		228.1	97	<0.05
Squamous cell lung cancer	0.0019	0.0068	0.78		125	103	0.069		124.9	102	0.061
Prostate cancer	0.0017	0.0027	0.54		224.7	107	<0.05		223.8	106	<0.05
Glioma	-0.0081	0.012	0.51		39.19	49	0.84		38.75	48	0.82
Kidney cancer	1e-05	1e-05	0.53		42.1	43	0.51		41.71	42	0.48
Pancreatic cancer	0.011	0.013	0.43		56.06	51	0.29		55.35	50	0.28
Lymphoma	1e-05	1e-05	0.44		99.17	107	0.69		98.56	106	0.68
Melanoma	-1e-05	1e-05	0.14		131.9	107	0.05		129.2	106	0.06
Colon cancer	2.4e-05	4.5e-05	0.59		114.3	107	0.3		114	106	0.28
Malignant neoplasm of bone and articular cartilage	0.0041	0.029	0.89		76.91	105	0.98		76.89	104	0.98
Mesothelioma	0.018	0.03	0.54		121.1	105	0.13		120.7	104	0.13
Rectum cancer	7.1e-06	4.4e-05	0.87		49.39	60	0.83		49.36	59	0.81
Meningiomas	0.0088	0.017	0.61		90.75	82	0.24		90.45	81	0.22
Thyroid cancer	0.0058	0.01	0.57		93.72	105	0.78		93.4	104	0.76
Bladder cancer	5.5e-05	3.1e-05	0.078		109.6	106	0.39		106.4	105	0.44
MR: Mendelian randomization, IVW: inverse-variance weighted, se: standard error
